# Supplementary material for: Comparing protein–protein interaction networks of SARS-CoV-2 and (H1N1) influenza using topological features
Source: Sci Rep. 2022 Apr 7;12:5867. doi: 10.1038/s41598-022-08574-6 (PMC8988119; doi:10.1038/s41598-022-08574-6)
Supplement: Supplementary file 1 — Supplementary Information 1. [file 41598_2022_8574_MOESM1_ESM.xlsx]

## Sheet: Additional file 1
	human
1	Q92769
2	O15226
3	P07858
4	Q96SB4
5	P78362
6	O95786
7	Q86VM9
8	Q9Y3U8
9	Q9NW13
10	Q9NR30
11	Q9UN86
12	Q9HCE1
13	Q92900
14	Q8NCA5
15	Q6PKG0
16	Q13310
17	Q13283
18	P11940
19	Q9Y6E2
20	Q9Y312
21	Q9ULX6
22	Q9NQC3
23	Q9BSJ2
24	Q96ER3
25	Q96D53
26	Q96CW5
27	Q7L8L6
28	Q10713
29	P48556
30	P38606
31	P38435
32	P27105
33	P13804
34	P11310
35	O75439
36	Q99959
37	Q8NBJ5
38	Q9HAV7
39	Q96CW1
40	Q969X5
41	O94973
42	Q99081
43	Q92615
44	Q70EL1
45	Q5JSZ5
46	Q14157
47	O95391
48	O43823
49	P17612
50	O14578
51	Q9UJC3
52	Q99996
53	Q96CN9
54	Q8TD10
55	Q8N4C6
56	Q8N3C7
57	P35241
58	O75506
59	P12268
60	P06280
61	Q9NXH9
62	O75964
63	Q9NP72
64	Q6ZRP7
65	Q5JTV8
66	Q13724
67	Q12907
68	P63218
69	P62873
70	P62820
71	P61106
72	P61026
73	P61006
74	P51148
75	P21964
76	O95573
77	O00116
78	Q5T1M5
79	P52306
80	O14975
81	Q9NVH1
82	Q9BSF4
83	Q8TEM1
84	Q9NZJ7
85	P78406
86	P52948
87	Q9UH99
88	P09601
89	Q15370
90	Q9Y5J9
91	Q3KQU3
92	Q13617
93	P50897
94	Q92552
95	P82675
96	Q9Y399
97	Q9ULT8
98	Q9NY61
99	Q96I59
100	Q96B26
101	Q8NEJ9
102	Q7L2J0
103	Q4G0J3
104	Q13206
105	P82663
106	O76094
107	Q96F45
108	Q7Z3B4
109	P61962
110	P37198
111	P35658
112	Q9NU22
113	Q7Z4Q2
114	Q96IV0
115	Q96AY3
116	Q9NYU1
117	Q9H173
118	Q9BZQ6
119	Q99470
120	Q96DZ1
121	Q8IWF2
122	Q8IV08
123	Q13438
124	P26358
125	P15151
126	P05556
127	Q9UL15
128	Q9H773
129	O94826
130	O75534
131	Q9H845
132	Q86UT6
133	P55884
134	P08865
135	P60228
136	P35251
137	P46782
138	P46783
139	O76021
140	Q9BUJ2
141	Q9BZE4
142	O95757
143	P82650
144	P53007
145	P26599
146	P05023
147	P16615
148	P34932
149	O00411
150	Q9UNQ2
151	Q9H0A0
152	Q96CS3
153	P63244
154	P50991
155	P06576
156	P31689
157	P25705
158	P25205
159	P40227
160	P48643
161	P22314
162	P53621
163	Q16875
164	Q06787
165	P62195
166	P62269
167	Q96N67
168	P19105
169	P60660
170	P35998
171	Q9NTJ3
172	P04406
173	Q9NZ01
174	Q16891
175	Q9P035
176	P09012
177	P35250
178	Q9H5H4
179	P16989
180	P25398
181	Q14498
182	Q9UHX1
183	O43660
184	Q7Z2T5
185	O15381
186	O43395
187	Q13610
188	O00567
189	Q9UKD2
190	P11387
191	P46013
192	Q86UE4
193	Q9UJV9
194	P42696
195	Q8N5C6
196	Q9GZR7
197	P40938
198	Q9HC36
199	Q8NC51
200	Q00325
201	P57088
202	P55786
203	O43592
204	O14980
205	Q99460
206	P53396
207	P22234
208	Q9NNW5
209	P06733
210	P27348
211	O95347
212	P47756
213	Q13200
214	P52907
215	P62140
216	Q9NYL9
217	P00338
218	P11586
219	Q07021
220	O95831
221	Q14315
222	Q16576
223	O00148
224	Q15366
225	Q15942
226	Q92945
227	Q99615
228	P51570
229	P67936
230	Q9NRN7
231	O43795
232	P25789
233	P08621
234	P50990
235	P06753
236	P49368
237	O75688
238	P04075
239	Q15365
240	P17987
241	P46109
242	P47755
243	P13797
244	P49327
245	P59998
246	Q9H0D6
247	Q9Y383
248	P62263
249	P46087
250	P08708
251	P42285
252	Q99848
253	Q12789
254	Q9P015
255	Q13243
256	Q1KMD3
257	O60293
258	O60832
259	Q2NL82
260	O75569
261	Q8N9T8
262	Q15020
263	O75934
264	Q5SSJ5
265	Q14137
266	Q92974
267	P07195
268	P50402
269	O75746
270	Q5H9R7
271	P30876
272	O15397
273	Q9H078
274	O60762
275	Q9H936
276	O00231
277	Q9UHI6
278	Q7Z4H7
279	Q96EY1
280	Q15008
281	O14818
282	P40939
283	P57678
284	O15027
285	P60900
286	P51665
287	P62191
288	Q14257
289	O95816
290	O95071
291	P46379
292	Q9Y5A9
293	P53618
294	O60884
295	O43852
296	Q15293
297	Q9UBF2
298	P35606
299	P38159
300	Q13151
301	Q8IXB1
302	Q5SW79
303	P15924
304	Q5T9A4
305	Q9NVI7
306	P33176
307	Q13561
308	Q6P2E9
309	P30153
310	Q9UNM6
311	Q9NXS2
312	Q8WTT2
313	Q7KZF4
314	Q02978
315	P10155
316	Q14152
317	P0DP25
318	Q9BUQ8
319	Q9Y265
320	P07355
321	Q99832
322	P31948
323	Q3ZCQ8
324	P42677
325	P09874
326	P06493
327	Q14739
328	Q9UBX3
329	P12004
330	P35613
331	P00403
332	Q03169
333	P25686
334	Q9Y6D6
335	Q9Y6D5
336	Q9Y5Y2
337	Q9NVI1
338	Q9BRK5
339	Q93084
340	Q92538
341	Q8WWC4
342	Q8NHH9
343	Q8NFQ8
344	Q86UA1
345	Q7Z3C6
346	Q6UB35
347	Q6P3X3
348	Q6IBW4
349	Q5SWX8
350	Q15386
351	Q15054
352	Q03135
353	P78527
354	P54707
355	P51617
356	P42695
357	P24752
358	P05165
359	O95299
360	O94829
361	O94822
362	O94788
363	O75306
364	O60318
365	O43251
366	O15287
367	O00217
368	O00165
369	Q6NZI2
370	Q04837
371	P38646
372	P0DMV8
373	O60524
374	P10321
375	P11021
376	Q5VW36
377	Q9BYW2
378	P00846
379	O43264
380	Q9Y5Z9
381	Q96G23
382	Q96C19
383	Q8WTW3
384	Q15392
385	Q14746
386	Q13637
387	P83436
388	P56381
389	P30049
390	P26038
391	P24539
392	O75947
393	O15260
394	Q9NZM1
395	Q14574
396	Q9Y6M5
397	Q9Y4P3
398	Q9Y287
399	Q9UNE7
400	Q9P253
401	Q9NZV1
402	Q99747
403	Q99650
404	Q96MC5
405	Q8NE01
406	Q8IUR0
407	Q86VS8
408	Q86SJ2
409	Q658P3
410	Q15181
411	Q15075
412	Q05639
413	Q04721
414	Q01518
415	P61020
416	P58546
417	P51809
418	P51153
419	P51151
420	P48960
421	P42892
422	P37235
423	P36897
424	P30622
425	P30519
426	P29317
427	P20339
428	P17931
429	P16152
430	P15311
431	P15121
432	P14314
433	P14209
434	P11908
435	P11717
436	P10909
437	P08758
438	P08133
439	P06744
440	P04920
441	P01130
442	O95716
443	O75976
444	O60462
445	O43570
446	A0MZ66
447	Q13315
448	Q9H0H0
449	Q9UI26
450	Q9HAV4
451	Q9BXW9
452	Q96JB2
453	Q8N201
454	Q8N1F8
455	Q8N1F7
456	Q86XI2
457	Q70CQ2
458	Q6YHU6
459	Q63HN8
460	Q5UIP0
461	Q5SRE5
462	Q29RF7
463	Q13535
464	Q01813
465	P04181
466	O60518
467	O43156
468	O14981
469	Q9H2V7
470	Q8WUK0
471	P43304
472	Q9Y3E5
473	Q9Y394
474	Q9Y2L1
475	Q9UNS1
476	Q9UKM7
477	Q9NZT1
478	Q9HD45
479	Q9H3N1
480	Q9BYC5
481	Q9BW72
482	Q9BVK6
483	Q9BUP3
484	Q99595
485	Q99541
486	Q99523
487	Q96G97
488	Q96AD5
489	Q8TED1
490	Q8TDX6
491	Q8N6M3
492	Q8N490
493	Q6NTF9
494	Q643R3
495	Q5XKP0
496	Q56VL3
497	Q16563
498	Q15363
499	Q14318
500	Q13505
501	Q13190
502	Q07065
503	P61165
504	P60604
505	P60468
506	P60059
507	P60033
508	P51572
509	P49755
510	P49257
511	P46977
512	P35221
513	P08240
514	O94766
515	O75844
516	O60831
517	O60830
518	O15321
519	O15270
520	O14828
521	O14684
522	P30101
523	P26006
524	P05121
525	O60613
526	Q14165
527	Q5VV42
528	Q9BQB6
529	Q9BVV7
530	Q92504
531	P62979
532	Q99942
533	Q9H0U3
534	P36776
535	O94905
536	P39656
537	Q9ULG6
538	P27824
539	Q9UBQ5
540	Q96CT7
541	O15372
542	Q7L2H7
543	Q13347
544	P68104
545	O00303
546	P41091
547	P61221
548	O15371
549	Q9Y262
550	Q99613
551	P61289
552	P29966
553	Q96KR1
