# Supplementary material for: Comparing protein–protein interaction networks of SARS-CoV-2 and (H1N1) influenza using topological features
Source: Sci Rep. 2022 Apr 7;12:5867. doi: 10.1038/s41598-022-08574-6 (PMC8988119; doi:10.1038/s41598-022-08574-6)
Supplement: Supplementary file 2 — Supplementary Information 2. [file 41598_2022_8574_MOESM2_ESM.xlsx]

## Sheet: Sheet1
Centrality measures.	Top ten essential proteins in in SARS-CoV-2 PPIN	Top ten essential proteins in (H1N1) influenza PPIN
Average Distance	"P78362" "Q9Y3U8" "Q9NR30" "Q9UN86" "Q9HCE1" "Q92900" "Q8TAD8" "Q8NCA5" "Q6PKG0" "Q13310"	"Q9H3K6" "Q6P2I0" "Q2M2I5" "Q5VTJ3" "O95399" "P02745" "Q92764" "Q1K9I7" "P07477" "Q03468"
Barycenter	"P16615" "P05023" "O14980" "Q9P035" "P53621" "Q16891" "O43592" "O95347" "Q9NZ01" "Q00325"	"O95816" "P46781" "P48643" "Q9UNM6" "O43242" "P12236" "P39019" "O00410" "P55084" "O00231"
Closeness (Freeman)	"P16615" "P05023" "O14980" "Q9P035" "P53621" "Q16891" "O43592" "O95347" "Q9NZ01" "Q00325"	"O95816" "P46781" "P48643" "Q9UNM6" "O43242" "P12236" "P39019" "O00410" "P55084" "O00231"
Closeness (Latora)	"P0DTD1" "P0DTD8" "P0DTC3" "P16615" "P05023" "O14980" "Q9P035" "P53621" "Q16891" "O43592"	"P03470" "P05777" "P03427" "P15682" "O95816" "P05780" "P46781" "P48643" "Q9UNM6" "P12236"
Residual closeness	"P16615" "P0DTD1" "P05023" "O14980" "Q9P035" "P53621" "Q16891" "O43592" "O95347" "Q9NZ01"	"O95816" "P03470" "P46781" "P05777" "P48643" "Q9UNM6" "P12236" "O43242" "P39019" "O00410"
Decay	"P16615" "P0DTD1" "P05023" "O14980" "Q9P035" "P53621" "Q16891" "O43592" "O95347" "Q9NZ01"	"O95816" "P03470" "P46781" "P05777" "P48643" "Q9UNM6" "P12236" "O43242" "P39019" "O00410"
Diffusion degree	"P16615" "P05023" "O14980" "Q9P035" "P53621" "Q16891" "O43592" "O95347" "Q9NZ01" "Q00325"	"O95816" "P46781" "P39019" "P12236" "O43242" "P62244" "P48643" "Q9UNM6" "O00410" "P07900"
Geodesic K-Path	"P0DTC1" "P0DTD1" "P0DTD3" "P0DTC3" "P0DTD8" "P0DTC5" "P16615" "P0DTC8" "P0DTC4" "P0DTC6"	"P03470" "P15682" "Q1K9H5" "P03496" "P05780" "P05777" "P03454" "P03428" "P03427" "P15659"
Laplacian	"P0DTD1" "P0DTD8" "P0DTC3" "P0DTC5" "P0DTC8" "P0DTC7" "P0DTD3" "P16615" "P05023" "O14980"	"P03470" "P05777" "P03427" "P15682" "P05780" "P03496" "Q1K9H5" "P06821" "P03428" "P03454"
Leverage	"P0DTD1" "P0DTD8" "P0DTC3" "P0DTC5" "P0DTC8" "P0DTC7" "P0DTD3" "P0DTC9" "P0DTC1" "P0DTD2"	"P03470" "P03427" "P05777" "P05780" "P15682" "Q20MH8" "Q1K9H5" "P06821" "P03468" "P03496"
Lin	"P16615" "P05023" "O14980" "Q9P035" "P53621" "Q16891" "O43592" "O95347" "Q9NZ01" "Q00325"	"O95816" "P46781" "P48643" "Q9UNM6" "O43242" "P12236" "P39019" "O00410" "P55084" "O00231"
Lobby	"P16615" "P05023" "Q9P035" "O14980" "P53621" "Q16891" "Q00325" "O43592" "O95347" "P0DTD1"	"P39019" "P12236" "P38159" "O00410" "Q15365" "Q9Y2X3" "O95816" "P46781" "P29692" "P62244"
Markov	"P0DTD8" "P0DTC3" "P0DTD1" "P0DTC5" "P0DTC8" "P0DTC7" "P0DTD3" "A0A663DJA2" "P0DTC2" "P16615"	"P05777" "P03470" "P15682" "P03427" "P05780" "P03496" "P03454" "P03430" "P15659" "P03428"
Radiality	"P16615" "P05023" "O14980" "Q9P035" "P53621" "Q16891" "O43592" "O95347" "Q9NZ01" "Q00325"	"O95816" "P46781" "P48643" "Q9UNM6" "O43242" "P12236" "P39019" "O00410" "P55084" "O00231"
Eigenvector	"Q9C0D3" "Q15370" "Q15369" "P62877" "Q9Y5J9" "Q9BU02" "Q3KQU3" "Q13617" "P50897" "Q8IWA5"	"Q1K9I7" "Q14258" "Q9BUA3" "P25686" "Q9NWU2" "P11908" "P43403" "Q16643" "Q9BRL6" "P09496"
Subgraph scores	"P0DTD8" "P0DTC3" "P0DTD1" "P0DTC5" "P0DTC8" "P0DTC7" "P0DTD3" "P16615" "P05023" "O14980"	"P03470" "P05777" "P15682" "P03427" "P03454" "P03430" "P05780" "P15659" "P03496" "P03428"
Shortest-Paths betweenness	"P0DTD1" "P0DTD8" "P0DTC3" "P0DTC5" "P0DTC8" "P0DTC7" "P0DTD3" "P0DTC1" "P0DTC9" "P16615"	"P03427" "P05780" "P03470" "P05777" "Q1K9H5" "P03496" "P15682" "P06821" "P03468" "Q20MH8"
Eccentricity	"Q9BYF1" "P04439" "P14635" "Q9H2X3" "Q9NNX6" "P29120" "Q9Y5Y6" "P07711" "Q8IUN9" "P78362"	"P49736" "P35520" "O14641" "Q92997" "Q06547" "O14639" "P43360" "P43364" "P50222" "Q13126"
Degree	"P0DTD1" "P0DTD8" "P0DTC3" "P0DTC5" "P0DTC8" "P0DTC7" "P0DTD3" "P0DTC1" "P0DTD2" "P0DTC9"	"P03470" "P05777" "P03427" "P15682" "P05780" "P03496" "Q1K9H5" "P06821" "P03428" "P03454"
Kleinberg’s authority scores	"P16615" "P05023" "O14980" "Q9P035" "P53621" "Q16891" "O43592" "O95347" "Q9NZ01" "Q00325"	"P03470" "P05777" "P15682" "P03427" "P03454" "P03430" "P05780" "P15659" "P03496" "P03428"
Kleinberg’s hub scores	"P16615" "P05023" "O14980" "Q9P035" "P53621" "Q16891" "O43592" "O95347" "Q9NZ01" "Q00325"	"P03470" "P05777" "P15682" "P03427" "P03454" "P03430" "P05780" "P15659" "P03496" "P03428"
