# Supplementary material for: Comparing protein–protein interaction networks of SARS-CoV-2 and (H1N1) influenza using topological features
Source: Sci Rep. 2022 Apr 7;12:5867. doi: 10.1038/s41598-022-08574-6 (PMC8988119; doi:10.1038/s41598-022-08574-6)
Supplement: Supplementary file 4 — Supplementary Information 4. [file 41598_2022_8574_MOESM4_ESM.xlsx]

## Sheet: Sheet1
Contribution of each centrality measure to dimensions of PCA sorted by the p-value of the correlation for SARS-CoV-2 PPI network
	Dim1			Dim2
	correlation	p.value		correlation	p.value
Latora	0.98838	0	Degree	0.927668	0
Decay	0.984205	0	Short.Paths	0.903019	0
Residual	0.984205	0	Markov	0.898342	0
Freeman	0.982439	0	Laplac	0.883891	0
Bary	0.982439	0	sub	0.843374	0
Lin	0.982439	0	Leverage	0.695477	3.30135e-204
Geodesic	0.961216	0	Lobby	0.231856	1.18854e-18
Diffusion	0.953996	0	Aver.Dis	0.170891	1.07138e-10
Radiality	0.93728	0	Eigenvec	0.116577	1.14935e-05
hub	0.830914	0	Latora	-0.0812209	0.00228009
Auth	0.830914	0	Freeman	-0.121712	4.61288e-06
Lobby	0.737571	3.42359e-242	Bary	-0.121712	4.61288e-06
Markov	0.421992	6.09159e-62	Lin	-0.121712	4.61288e-06
Short.Paths	0.385671	3.4505e-51	Decay	-0.132917	5.52633e-07
Laplac	0.362919	4.13575e-45	Residual	-0.132917	5.52633e-07
Degree	0.351424	3.20683e-42	Radiality	-0.170891	1.07138e-10
sub	0.337801	6.00421e-39	Diffusion	-0.21059	1.37611e-15
Leverage	0.265294	4.00417e-24	hub	-0.4047	1.17685e-56
Eccentr	-0.335985	1.59396e-38	Auth	-0.4047	1.17685e-56
Eigenvec	-0.82567	0
Aver.Dis	-0.93728	0
