# Supplementary material for: Comparing protein–protein interaction networks of SARS-CoV-2 and (H1N1) influenza using topological features
Source: Sci Rep. 2022 Apr 7;12:5867. doi: 10.1038/s41598-022-08574-6 (PMC8988119; doi:10.1038/s41598-022-08574-6)
Supplement: Supplementary file 5 — Supplementary Information 5. [file 41598_2022_8574_MOESM5_ESM.xlsx]

## Sheet: Sheet1
Contribution of each centrality measure to dimensions of PCA sorted by the p-value of the correlation for (H1N1) influenza PPI network
	Dim1			Dim2
	correlation	p.value		correlation	p.value
Geodesic	0.952646	0	Degree	0.807626	0
Latora	0.948679	0	hub	0.807203	0
Freeman	0.945712	0	Auth	0.807203	0
Bary	0.945712	0	Markov	0.797678	0
Lin	0.945712	0	Laplac	0.77306	0
Decay	0.934687	0	Short.Paths	0.771385	0
Residual	0.934687	0	sub	0.753097	0
Radiality	0.93447	0	Leverage	0.571564	2.26934e-242
Lobby	0.895498	0	Eccentr	0.348648	9.4671e-81
Diffusion	0.879179	0	Aver.Dis	0.33721	2.43584e-75
Markov	0.592908	3.25559e-265	Eigenvec	0.058095	0.00211441
Laplac	0.583475	6.56853e-255	Geodesic	-0.177024	4.0009e-21
Degree	0.570332	4.20645e-241	Lobby	-0.193134	6.56204e-25
hub	0.560132	8.24386e-231	Latora	-0.300721	1.4809e-59
Auth	0.560132	8.24386e-231	Lin	-0.313867	5.45515e-65
Short.Paths	0.527514	3.42263e-200	Freeman	-0.313867	5.45515e-65
sub	0.50781	2.93185e-183	Bary	-0.313867	5.45515e-65
Leverage	0.479988	3.64298e-161	Radiality	-0.33721	2.43584e-75
Eigenvec	-0.112228	2.65669e-09	Decay	-0.34172	1.90661e-77
Eccentr	-0.695293	0	Residual	-0.34172	1.90661e-77
Aver.Dis	-0.93447	0	Diffusion	-0.360877	8.63869e-87
